# Supplementary material for: Empirical mean-noise fitness landscapes reveal the fitness impact of gene expression noise
Source: Nat Commun. 2019 Jul 18;10:3180. doi: 10.1038/s41467-019-11116-w (PMC6639414; doi:10.1038/s41467-019-11116-w)
Supplement: Supplementary file 4 — Source Data [file 41467_2019_11116_MOESM4_ESM.xlsx]

## Sheet: Fig.2d
Figure 2d
									wild-type mean expression [log2(a.u.)]
mean expression [log2(a.u.)]	expression noise [log2(CV)]	TOP1 fitness	TOP1 fitness s.e.m.	RPN8 fitness	RPN8 fitness s.e.m.	TUB2 fitness	TUB2 fitness s.e.m.		TOP1	RPN8	TUB2
3.06074	-2.23399	0.991985	0.0476119	0.767581	0.0520244	0.764155	0.0624457		4.2408	3.502	3.9421
3.73049	-2.21789	0.924706	0.0756504	0.956271	0.0483161	0.728546	0.157879
3.39604	-2.6242	1.05826	0.0718118	1.03653	0.053922	1.03279	0.0685103
4.53168	-2.45164	0.989939	0.132928	1.02854	0.059554	1.10475	0.0584966
3.05407	-2.58309	1.07009	0.0526381	0.973763	0.0618801	0.960255	0.0757527
4.44503	-2.32069	1.02603	0.0720253	0.970859	0.0554081	1.03326	0.0585741
5.36935	-2.62974	0.736742	0.465562	1.04377	0.0488481	0.984401	0.0630455
4.66431	-1.6187	1.05047	0.0752864	1.02303	0.0499626	1.04274	0.0535915
5.7079	-2.42629	1.01438	0.0542045	1.02554	0.0568609	0.980145	0.0579125
4.43564	-1.95571	1.02191	0.0617982	1.05966	0.0553842	0.994292	0.112382
4.58303	-2.09433	1.04889	0.0586557	0.806934	0.105787	0.996525	0.0613995
3.96105	-2.159	1.03607	0.0579071	0.968594	0.0795586	0.919356	0.086703
5.53998	-2.23102	1.01772	0.0721709	1.0348	0.0468367	1.00613	0.0555311
4.56147	-2.12184	1.05657	0.0594149	1.00392	0.0593859	0.59432	0.30312
2.94383	-2.37025	0.97717	0.047985	0.81724	0.053657	0.714473	0.100566
3.22107	-2.91107	1.0336	0.07486	0.950156	0.0553611	1.00398	0.0701248
3.52721	-2.2095	0.805055	0.346898	1.06796	0.0605259	1.03409	0.0551351
3.43057	-2.34835	1.07124	0.0643521	1.03925	0.0488324	1.04177	0.0555779
4.2948	-1.00673	1.03273	0.0832863	0.909351	0.0703485	0.89303	0.112744
3.51632	-1.09395	0.966727	0.0469492	0.749609	0.0808197	0.906692	0.0770348
3.12102	-1.08542	1.00085	0.0515598	0.613504	0.126422	0.581116	0.201934
5.66573	-1.5948	1.03772	0.0564949	1.03824	0.0518968	1.01991	0.054696
5.14761	-1.46603	1.007	0.0527232	0.865307	0.0672444	0.753171	0.154439
2.61817	-1.27526	1.08509	0.0774896	0.569309	0.192014	0.89688	0.0789514
5.26191	-1.99274	1.02371	0.0444593	1.01157	0.0459957	0.941023	0.048778
3.46428	-2.73581	0.960946	0.0486865	0.949211	0.0454099	0.961535	0.0504678
5.76479	-2.10349	0.966782	0.0505756	0.937031	0.0506558	0.810546	0.0890972
5.44849	-1.62181	0.760175	0.317373	0.887819	0.0769453	0.5262	0.324239
5.45673	-2.38839	1.0411	0.0743602	1.02737	0.0506812	0.900829	0.0850676
4.65541	-2.2424	1.04026	0.0562458	0.985526	0.054845	1.01486	0.0614818
5.62864	-2.33598	1.04447	0.0541657	1.03306	0.0490896	0.939804	0.0666807
3.9993	-1.93189	1.03651	0.0540638	1.03585	0.0545352	1.03052	0.0618307
5.66222	-1.97628	1.0151	0.0548657	0.932616	0.0568605	0.79616	0.108745
3.41042	-1.74248	0.978678	0.0445732	0.475	0.180346	0.833151	0.106254
5.26774	-2.17303	0.964606	0.0890067	1.02203	0.0500931	1.06432	0.0548182
3.53525	-2.15505	1.05448	0.0510871	1.00844	0.0526484	1.02221	0.0544772
2.21906	-2.21179	1.04589	0.0523572	0.495174	0.222652	0.718124	0.159504
5.68877	-1.91895	0.985721	0.0512915	0.93521	0.0485073	0.651478	0.16632
2.72453	-1.15809	0.999398	0.0651059	0.728202	0.113321	0.727985	0.214672
2.28794	-1.37178	0.982536	0.0562941	0.913456	0.0579804	0.697359	0.204742
4.91354	-2.51388	0.94799	0.0544135	0.951495	0.0459122	0.943844	0.0475018
3.65912	-2.07871	1.01164	0.0448903	0.88641	0.0633753	0.792954	0.0969344
5.45506	-2.52813	1.00675	0.0818154	1.01814	0.0533496	0.90648	0.0798711
2.58696	-1.42842	0.952577	0.0789059	0.658726	0.134905	0.628898	0.191668
4.24733	-1.90225	0.973352	0.0584979	0.946629	0.0494971	0.9027	0.0771497
5.37251	-2.00221	1.03817	0.0506149	1.02087	0.054375	1.0375	0.0598757
3.57356	-1.58728	0.971367	0.0549149	0.92227	0.0466795	0.908394	0.0583192
3.92221	-2.33958	1.01989	0.053702	1.02987	0.0490979	1.06387	0.0523014
2.085	-1.42784	1.06356	0.0529308	0.609608	0.15141	0.837486	0.101242
4.17695	-2.13577	0.988821	0.0461988	0.989478	0.0459015	0.978258	0.0465799
4.77285	-2.39006	0.944955	0.0521157	0.952285	0.0445399	0.961011	0.0464523
3.31905	-2.65567	0.999632	0.0464868	0.974016	0.0442082	1.00219	0.0458184
3.30683	-2.85085	0.990022	0.0570392	0.932014	0.0485731	0.961262	0.04892
2.77522	-2.35777	0.541688	0.314123	0.881111	0.0552983	0.937494	0.0580552
4.42407	-1.35258	0.975333	0.0451879	0.959398	0.0437929	0.96898	0.0450932
4.40889	-1.26099	1.03643	0.0555399	0.962216	0.0490824	0.988013	0.0599663
3.61837	-2.47205	0.971335	0.0498649	0.942815	0.0458102	1.02333	0.0445152
3.44192	-2.77439	0.986708	0.0536588	0.959302	0.0466022	0.991447	0.0482073
4.9526	-1.33228	0.999802	0.049184	0.949341	0.0446883	0.817344	0.0675255
4.44577	-1.00754	0.96058	0.0550489	0.921077	0.0489025	0.752118	0.100894
3.42853	-0.99543	1.01008	0.0521279	0.856714	0.0565955	0.814397	0.101425
2.14642	-2.74995	0.959845	0.0451605	0.708791	0.0628113	0.794557	0.0763548
3.95433	-2.58594	0.97221	0.047996	1.00498	0.0501772	1.05587	0.0517974
3.95209	-2.55961	1.05125	0.0826765	1.02553	0.0500238	1.05529	0.058514
5.39571	-1.66638	0.977514	0.0486986	0.924185	0.0459277	0.918188	0.0516901
5.94518	-2.31899	0.956361	0.0464506	0.952877	0.0445124	0.709274	0.0995497
3.6437	-1.9024	0.970946	0.0610949	0.677084	0.117883	0.704199	0.16192
3.32873	-1.77348	1.04252	0.0683299	0.953947	0.0457317	0.916756	0.12985
2.18044	-1.9991	1.00846	0.0530527	0.444853	0.200878	0.549001	0.242868
2.91864	-2.3062	0.961774	0.0763907	0.759594	0.084236	0.885967	0.0698599
3.96552	-2.04109	1.06894	0.0614641	0.924225	0.0559688	1.00922	0.0543084
2.84643	-1.82047	1.033	0.0515667	0.750203	0.105704	0.812026	0.1314
2.72692	-2.59991	0.842649	0.17276	0.828475	0.0723177	0.805283	0.0874177
3.28808	-1.95658	1.11675	0.0660704	0.905705	0.0867732	1.07529	0.0687168
3.09533	-2.59071	0.957527	0.0759632	0.910761	0.0626575	0.954091	0.0505853
2.18574	-2.40895	0.976742	0.0617155	0.536265	0.146512	1.02907	0.0530805
2.46572	-2.02961	0.989688	0.0655464	0.729059	0.0810374	0.790755	0.0942089
3.91535	-1.90043	1.03935	0.0575671	1.00717	0.0710828	0.993892	0.121403
3.81962	-2.92723	1.07586	0.0518991	1.02379	0.0487091	1.07423	0.0525193

## Sheet: Fig.4b-d
Figure 4b-d
gene	expression sensitivity	ES FDR	noise intolerance	NI FDR
ABF1	0.0251611	0	0.0119446	0.100941
ADH5	0.00534786	0.20592	0.00333495	0.2055
ENO1	0.00344943	0.649687	0.00256366	0.358111
FAS1	0.00260461	0.836	0.00483078	0.215217
MIG1	0.00515395	0.384214	0.00219162	0.358111
MLC1	0.0203073	0.00733333	0.0240395	0.011
PRE10	0.0166345	0.022	0.015922	0.028875
PRE2	0.0150827	0.1595	0.0304815	0
PYC2	0.00588361	0.149217	0.000902298	0.4323
RAP1	0.0420882	0	-0.0121281	0.884
RET1	0.01755	0	0.00327743	0.33825
RPB10	0.00896432	0.13365	0.00911886	0.0636429
RPB2	0.0157847	0.00733333	0.00938471	0.0680625
RPB5	0.0208965	0	0.00335138	0.358111
RPC40	0.0176781	0.009	0.0141687	0.0293333
RPN8	0.0370774	0	0.0196548	0.0282857
RPT2	0.0128349	0.0458333	0.0100357	0.0636429
SEC26	0.0111841	0.0117857	0.00604431	0.163167
SEC27	0.0110279	0.02475	0.00522352	0.198
SEC53	0.0064035	0.3135	0.00842987	0.0638
SEC61	0.011212	0.138	0.0128113	0.06
SEC63	0.0119091	0.0271765	0.0128757	0.0165
SPT15	0.00918958	0.0764211	0.0122609	0.0198
SPT4	0.00488706	0.455172	0.00118226	0.4323
TIM23	0.0272641	0	0.0142396	0.0561
TOM40	0.0258463	0.009	0.0181811	0.0636429
TOP1	0.00397955	0.5357	0.00204501	0.358286
TPS2	0.00782087	0.138	0.00504988	0.2055
TUB1	0.0159879	0.011	0.00717557	0.198
TUB2	0.0218068	0.0117857	0.0229781	0
TUB3	0.00508338	0.649687	0.00142159	0.459937
TUP1	0.014623	0.00733333	0.0114768	0.0282857
UGP1	0.00512627	0.327556	0.000267565	0.459937

## Sheet: Fig.5a
Figure 5a
gene	PT1 loading	PT2 loading
ABF1	0.847307	1.31324
ADH5	0.358733	0.00916222
ENO1	0.0737723	0.313847
FAS1	0.118284	0.509028
MIG1	0.012458	-0.0141558
MLC1	2.1961	0.586587
PRE10	1.72089	0.214761
PRE2	2.03724	1.35558
PYC2	0.0688308	-0.268837
RAP1	1.99522	-2.20052
RET1	0.927694	-0.193487
RPB10	0.72268	0.435192
RPB2	1.38249	0.0468175
RPB5	1.06005	-0.51287
RPC40	1.8448	0.177741
RPN8	2.97457	-0.0610152
RPT2	1.01578	0.186323
SEC26	0.688815	-0.00150633
SEC27	0.693425	0.0641158
SEC53	0.645739	0.511483
SEC61	1.31293	0.350761
SEC63	1.14539	0.369597
SPT15	1.107	0.501446
SPT4	0.194319	-0.110393
TIM23	2.04521	-0.0540654
TOM40	2.12431	-0.37975
TOP1	0.0117228	0.0869894
TPS2	0.498986	-0.131565
TUB1	0.852966	0.559563
TUB2	1.87746	1.36801
TUB3	0.121758	-0.150045
TUP1	1.20071	-0.0816919
UGP1	0.212221	-0.0230638
